# Supplementary material for: Analysis of Gene Expression Profiles in Leaf Tissues of Cultivated Peanuts and Development of EST-SSR Markers and Gene Discovery
Source: Int J Plant Genomics. 2009 Jun 24;2009:715605. doi: 10.1155/2009/715605 (PMC2703745; doi:10.1155/2009/715605)
Supplement: Supplementary file 1 — Supplementary Table S1 shows a total of 290 new developed EST-based SSR markers and some identified defense-related transcripts, such as putative oxalate oxidase (EU024476), putative TSWV resistance gene, and NBS-LRR domains. [file 715605.f1.xls]

## Sheet: Sheet1
SSR Marker	motif	Repeat type	Primer forward (5' - 3')	Primer reverse (5' - 3')		Alleles
					Amplification	Cultivated	Wild species	Amplification length	Expected length	Open Reading Frame
EM-1	(AAAT)5	PERFECT	AAGAAGCAAGAAGGAGCACAA	GATAGTAATAAGGAGATCGAGCAA	YES		2	480	370	3
EM-2	(GGT)6	PERFECT	CGCCTTCCGATTTCCTGT	GCCTTTGTCCCTGCCTTG	YES		3	300	148	c
EM-3	(GA)7	PERFECT	GATAGGCACCACAAAGACCG	AGATTGATTGGACCACCCAC	YES		3	310	324	c
EM-4	(ATG)7	PERFECT	ATTCTTATCCGCCACTCTTG	GCATCAGGAGGATTGAGTTG	YES		2	1000	247	c
EM-5	(TCA)7	PERFECT	TCATTCCTAAGCCATTCACCAA	CTCTAGGAGGCTTCATTGTTGA	YES		4	210	216	c
EM-6	(TGA)7	PERFECT	TCACGACTTGGAGGAGAAAC	ACAACCCAGAACTCACGAAA	YES		2	240	244	c
EM-7	(CCA)6	PERFECT	TGCTGCCGATAGCTTTGTC	AGGCTCCTCGTGATTCTGG	NO				129	c
EM-8	(AG)7	PERFECT	GTCCTTGCCACAGGGTCAGC	TCCCAACCCAGCTTCAAATC	YES		2	100	102	c
EM-9	(AAT)6	PERFECT	TCAAGAAAGCCTGTGGAAAT	GCTGTGACTCAGATGGGTTG	YES		6	210	206	c
EM-10	(AAG)6,(CAT)5	COMPOUND	CTCTACTCTGTCCCTCCAATA	ACTTTCACCATTATTGCCACC	YES		4	320	320	5
EM-11	(CTT)8	PERFECT	TTTGGTGATGTCTCAAGGCTAT	CTGAGCATTGGGTATCTTTGAC	YES		0	450	368	c
EM-12	(ATG)6	PERFECT	GGAGACCAAAGGGAGCATA	GAGACGAGTTGTTGTTACCG	YES		5	300	319	c
EM-13	(CCA)6	PERFECT	GACGCATCTTCAGTCAACACTC	CTCACCCTAACACCAGAAATAGAA	YES		2	450	222	c
EM-14	(GAA)6	PERFECT	GGGGTCCTCAGGTGAAAGA	TGTCCCACAAACCGAGATTA	YES		3	1000	251	5
EM-15	(GGC)6	PERFECT	AAACTACGACGAAGATGGTGC	GCATTCGTATTCGCACTCG	YES		4	180	180	c
EM-16	(TC)5,(ACC)6	COMPOUND	GTAATCCATTCTTCCGCTTCT	CCGCCATCACTATTCAACTAA	YES		5	210	201	5
EM-17	(TG)9	PERFECT	CGGCATTGTCTGTATCCACT	GAACTCTTCCAAGTCGTCCA	NO		0		207	c
EM-18	(AAG)8	PERFECT	GAGGAGGAATCTTGCTTCGA	ACAATGGTGCTGTTCGTCTT	YES	2	5	290	289	5
EM-19	(AAG)7	PERFECT	CAAACTCAAGGTTGCTCCAT	AGTTCCCTTCACAGCCACAG	YES		5	500	289	5
EM-20	(GGA)8	PERFECT	TCCTCACCGCTCTATTTGTC	GCTCTTCCCTTCTTCACCACTA	NO		0		375	c
EM-21	(GAG)6	PERFECT	AGAAGGGCATCACCACCACT	AGTGATAATGGAGCCGAGTG	YES		2	374	374	c
EM-22	(CT)12	PERFECT	TGAGCGGCTACTCGTATTCC	AAAGAGTGCGAGCGATGAGG	YES		5	100	123	3
EM-23	(CCG)8	PERFECT	GCCTCCCTTAAACACCTTCA	ATCCTCGTCCATGTCCAACT	YES		4	190	189	5
EM-24	(AG)7,(GAA)5	COMPOUND	GGGTGGAATGAAGAATAAGGA	ATACTCAGCAAAGCAGCAACTA	YES		0	450	279	5
EM-25	(CT)11	PERFECT	ATGCTCTTGCCAAAGTCTAA	CATTACGGGAAACATTGATA	NO		0	290	298	3
EM-26	(TCCAGC)5	PERFECT	TACGGAGGAAGGGAACAGAA	CATGTCAGTGCCAATGCTAG	YES		2	300	314	c
EM-27	(TC)14	PERFECT	GAAACAGAAACAGAGGCAAC	TCTCCTGTTCTTGCTTTTCT	NO		0		243	5
EM-28	(TTC)18,(CTG)6	COMPOUND	CTTTGAAGGACCAAGGAGTGT	ATTGCTTTATTGTCCCAAACG	YES		0	310	316	c
EM-29	(GAT)7	PERFECT	TCCTCAACCTCCTCCCCTTT	TCCACATCGGATTTCGCTTC	YES	2	7	240	257	c
EM-30	(CT)7	PERFECT	ATGAACCAGGACGAAAAGAG	GGGGGGAGATTAGAGAAGAG	YES	2	5	200	199	3
EM-31	(CT)13,(CTT)10	COMPOUND	AAAGTCCCATGAATGCTCTC	AGTAGAAAACACGGTAGCCA	YES	3	5	120	123	5
EM-32	(TGG)6	PERFECT	TCTCCTTGATGGGTTGACTGA	AAGCAGCTAAAGAAGCAGACATT	YES		5	210	215	5
EM-33	(CCG)6,(CAG)7	COMPOUND	TTTCCGAAGGAGAATAGTAGTAAC	ACCGAGGTGAGCGTAAGAAT	YES		4	220	228	c
EM-34	(CGAAGA)5	PERFECT	CTTTCCTTTCCAAACGCCTCA	ATGCGGTGGCAGAGGGTTT	YES	2	3	350	282	c
EM-35	(CT)6,(CT)6	COMPOUND	TAGTGTTGCCGGTGAGTTTG	AGGAAGTTGGAGGAGTGTCG	YES	2	3	350		c
EM-36	(CAG)6	PERFECT	CAGTGACATCACGGCACCTT	TGATGAAGGCGAATGGGTAG	YES		4	280	158	5
EM-37	(AC)10	PERFECT	GGGCTAAGGAATAAGGAGTGGA	TGAAAGTCTGCAAAGAAGTGCC	YES	2	6	150	115	5
EM-38	(GGT)7	PERFECT	CCACTCCTCCACGGCACCAT	TGGCGACAGAGGCATTCATT	YES		5	280	274	c
EM-39	(CAC)6	PERFECT	CTACGCCTCTGGGTTGTTCT	GGTCGTTGTTCAGTAGGGTAAG	YES		3	330	326	c
EM-40	(GAA)11	PERFECT	GCTTTCTACTATCTTCAGGACCAA	AAGTGCCTCCACATCCAAGT	YES		2	1000	375	c
EM-41	(AAT)6	PERFECT	TCGCAGTCTCAGGTTTACAG	CACGATTCACATCCTCCATT	YES		5	140	145	c
EM-42	(AG)6,(AG)6	COMPOUND	TTGCCTTGTTGACTGATGGG	CTCCCTCTGCTACTCACCAAAA	YES	2	3	770	340	3
EM-43	(TTC)7	PERFECT	CTCGAAACTCAGGGTGGATA	TCCCGTTAGAAACTCTGGTATT	NO		0		286	c
EM-44	(ATG)6	PERFECT	CCAATAGCCACTTCTCAAGG	TACTGCTTCTTGCTGGGACA	YES		5	230	239	c
EM-45	(AG)10,(AG)6	COMPOUND	CCCGAACAACAGCAAAGTGA	CACGACGTGTCATCTCCATC	YES		2	770	478	5
EM-46	(AGG)5,(AAT)5	COMPOUND	CTCTTGCGTCTTAGTGGTCG	TGTTGCTGCTGTTAGTGCTG	YES		5	290	313	c
EM-47	(TCT)6	PERFECT	TCAGAATCAGAGCGACACCT	GGTTAGCCTTCCCTTTCTGT	NO		0		541	c
EM-48	(GAA)7	PERFECT	GCTGAAGAACAAAGGAAAGAC	GCCTATCAAGTTCAAGCAAGT	YES		3	770	223	c
EM-49	(TAT)12	PERFECT	GGTTGAAATGGCTTTGACTA	CCATCTACCAGGATAGTATGATTT	NO		0		338	5
EM-50	(TTG)6	PERFECT	TCAACAACACCACCACCTTC	CATTGAACTCCATTCCCATA	YES		0	200	524	5
EM-51	(TA)14	PERFECT	TGTCAATGTTGCCAGGGTTA	TTCATCAAAGTGTCAGGTGC	NO		0		383	3
EM-52	(TC)7,(AT)12	COMPOUND	TTGGATGTCTCAATGGCTGGTT	AGCTAAGTAAGAGGCACAGAAGCAG	NO		0			3
EM-53	(TTC)5,(AAC)6	COMPOUND	CTGGGAACAGATAGCAACAAA	GTTCCTCCCTCACAACTCATC	YES		3	360	360	c
EM-54	(TCC)6,(CAA)5,(ATG)5	COMPOUND	AAAGGGCACCTGCTAACATC	TTGGGATTTGGTTGTTGAGG	YES		0	400	402	c
EM-55	(GA)7	PERFECT	AGAAAGAAAGAGGTGGTTGC	TTTAGGAGGAAGCAGAGCAT	NO		0		218	5
EM-56	(ATT)9	PERFECT	TGTCTTATTCTGGGTTATGG	ATATGGGCAAAGTAAGTAGC	YES		4	100	98	c
EM-57	(GCA)8	PERFECT	AAAGGGTATGCACCAAGAGC	AAAGGGTATGCACCAAGAGC	NO		0		137	c
EM-58	(GA)6	PERFECT	GGGCTACGACGGAAGGAAGA	AGCGATAGTGGCTGGAACGAA	YES		4	300	307
EM-59	(CT)23	PERFECT	ACCATCACTACAGCCATCTC	ATCTTTGACATCACCGTTTC	YES	2	6	170	174	5
EM-60	(TCT)9	PERFECT	TCCACCTCACAACCTCTTCA	CCAGCAGGGACATCATCTAA	YES		2	370	534	c
EM-61	(ACC)6	PERFECT	CCTTCCCGTCCCTCTTCCA	TGGGCTTGCCGTTCTTGTC	YES		4	370	348	5
EM-62	(GAA)6	PERFECT	CTCTGCTACTTGCTGCTTTG	AACCTCTTCTGCTCCTACCA	YES		0	2000	379	c
EM-63	(GAA)9	PERFECT	AAGCCTTTGTTGGGAATGTG	GAACCTGGTGGAAGTAGTGG	YES		2	350	373	c
EM-64	(TCT)6	PERFECT	ATCATCGTCATGCGAAAGAA	AATGAGCTTAACCCAGTTGC	NO		0		155	c
EM-65	(ATA)7	PERFECT	AGAAGATGAGTTTGGGTTTGAG	TGAGGTAGAGGCTTCTGGATG	YES		4	100	130	c
EM-66	(ACA)6	PERFECT	ACAGGTGGAGTGGTAGAAGAAC	GTAATCTCCTCTTTATTATTCCCAC	YES		6	100	127	c
EM-67	(AT)11	PERFECT	AAGGATTTGCCACTTGTTTC	AATCATAACTCAGCGAAGCA	NO		0		181	3
EM-68	(TCA)8	PERFECT	GATGAACTCCATTGCCAGTAA	GTCAACTTATCAGACCCTCCA	YES		6	210	210	c
EM-69	(AGA)8	PERFECT	ATCCACCGTAGCCAGAACCA	GTGGAAGGTTCGGTTGTTGC	YES		4	180	171	5
EM-70	(TTAT)5	PERFECT	CACTAGGGACAAAGTGGTTAA	TTATGATGTCAGCTAGGGTCA	YES		4	390	402	3
EM-71	(AAG)6	PERFECT	CGGTCATAAACAGTACCAACG	GTCATCAACATCAGCCCAAG	YES		2	190	188	c
EM-72	(GAT)7	PERFECT	AGGGAAGATACGGTGGATTA	ATTGCCTACTGCTGCTTCTA	YES		2	200	202	c
EM-73	(CTT)7	PERFECT	ACACCAAGCGAAAGCTGAAT	AAGAACAACCCGTGAGCAGT	NO		0		358	5
EM-74	(AAG)7	PERFECT	CGACGGAGACGAAAGACAA	ACAACCTTGAGCGTTCCCT	YES		3	330	343	c
EM-75	(CCA)10	PERFECT	CAAAGACCTCAAACCCAATG	TCTTCAATGGTGTCGGATGT	YES		5	140	144	c
EM-76	(ATT)7	PERFECT	ATCTTCTGTTGTAGGGTTTGA	TATAATAACGACGATCCACCA	YES		8	110	110	3
EM-77	(TCA)5,(CTT)6	COMPOUND	TCTTCTCAGCGGTTACAACG	CCAAATGCGAGTGATCTTCA	YES		2	300	322	3
EM-78	(AAT)20	PERFECT	CAATCAACATGATGGGAAGG	CCCGCATTTATTTGTTTACG	YES	4	5	310	362	c
EM-79	(TGA)6	PERFECT	GGCAATGCTTGGAGTATCAG	GAGGGAACCATGACAACAAT	YES		4	100	99	c
EM-80	(GA)7	PERFECT	AGAAAGGAGGGACGATTAGCA	CGATGATGGCTTTGAGTTGTG	YES		8	260	276	5
EM-81	(AAC)9	PERFECT	ATGCTTCGGTTCACCCAATT	CCAATGAAAGGCTCCACAAG	YES		3	1000	300	c
EM-82	(TTTC)8	PERFECT	TTCATCCTCCTGCTACCATT	GTAGACACGGTCACAAACGA	YES		6	160	170	c
EM-83	(CT)5,(CAA)9	COMPOUND	TAGTGAAAGAAGCATTGGGAGC	ACGCCTTTGAAGTTGTGATTGT	YES		6	230	250	3
EM-84	(GCC)7	PERFECT	TGGGAATCGCAAACCCTAAT	GGAGTGCGAGGCTTGTTCTT	YES		2	200	212	5
EM-85	(CT)9,(TC)5	COMPOUND	TCTAAATCATTGCCTGCTTCT	CAGTTCCCTCACTTGCTCCTC	NO		0		524	5
EM-86	(ATG)6	PERFECT	ACTAACTTTCTCAGCCGCAAAC	GAATCAAAGAGCAATCCCAGT	YES		4	120	130
EM-87	(ATA)13	PERFECT	CATGCTCCTCCAATTTATTACG	CGAGACTTGAGTGCCTTGTTG	YES	3	6	210	221
EM-88	(AAT)6	PERFECT	AGAGCAGCAGCACAACAGAG	ACCCAAGCCAAAGTTCAAGG	YES	2	3	350	370	3
EM-89	(TGA)7	PERFECT	CCAACAAGATCCGTACCACC	GGGAGCGAGAACTCATAGCA	YES		5	300	319	3
EM-90	(TGC)8	PERFECT	CACCAAATCTCCCACTTCCC	CGGCTATCAAATGGTGCTTC	YES		3	1000	298	c
EM-91	(GA)7	PERFECT	GCACAGCTTCAACCCAACG	CACCCTTCTTCTTCATACCTACA	YES	2	5	380	184	5
EM-92	(TG)5,(TTC)8	COMPOUND	GAGAATTGGTGGTGGCTATG	TTCCTCCACAATGTTCTCCA	YES		4	120	123	c
EM-93	(AG)16,(GA)36	COMPOUND	GAGGGATAGACAAGGAAGGA	GGTAAAGCCATAAGAGCACA	YES		2	150		5
EM-94	(TA)5,(TA)8	PERFECT	CCTGTAACTGCCTCAAAGCC	TAGCCCTCATCATCACCCTC	YES		3	1500	260	3
EM-95	(ATGT)6	PERFECT	ATCAGGACTGTGGCTTAGGG	GCACTTGCTGCACAAGGTTA	YES		3	270	414	3
EM-96	(TC)13	PERFECT	AAATGGAGGGTCCTTAGTTCTC	TGTAGTTTCGCTCCTTCAGTTT	YES		0	1000	292	5
EM-97	(CAC)8	PERFECT	ACCTGCTGCATCACCTCATC	GGGTGGGACTGTAATGTGGG	YES		3	210	203	c
EM-98	(CTT)6	PERFECT	TCTCCTTCTGCCTCCAACA	CGGAAAGTTGTGAGGAGGA	YES		0	70	79	c
EM-99	(TCT)6,(TGG)7,(GGT)5	COMPOUND	TATGGCTAGGTGCTGTTTTG	TAAGGGAAAGGAACAACACC	YES		0	370	384	c
EM-100	(TGG)9	PERFECT	TGATGCGGAAACTGAGATGG	CTCCATCCACGACAAACACC	YES		0	230	246	c
EM-101	(AGA)6	PERFECT	AAGAGGCCAAAGGCTCTGACT	TCATCCACCACCGCACCATAC	YES		4	130	130	c
EM-102	(ATATC)5	PERFECT	AACGGAAGAATCTGCTCAGGC	TCCCAGGTTAGGTATGCTACAA	YES		3	400	217	3
EM-103	(CAC)6,(CTC)5	COMPOUND	ATGCACCTTCAGTTCCACG	TGCGGGATTATGAGTAGGC	YES		4	200	204	c
EM-104	(TAG)7	PERFECT	AATCCAGGACTGAATGATCTAA	TCTGAACTTCTTGATTCCACC	YES		4	130	147	c
EM-105	(GAT)7	PERFECT	GATGTTGATGGCGAGGAAA	CTGCCACGCATTCCACTTT	NO		0			c
EM-106	(CA)8,(TC)20	COMPOUND	TTCGTCGTCTCCGTACTACAC	TCATTACTGCTCCTGGCTTT	YES	3	5	340		5
EM-107	(AGA)5,(CAG)5	COMPOUND	TGGGAGGGAACAAGAAAGAT	GCAGTAATGGCGGAGAAGAT	YES		0	380	367	c
EM-108	(AAT)6	PERFECT	TCCCAGCACAGAACCAAACC	AGAACGAACGCCAGCGACAC	YES		6	160	146	5
EM-109	(TCTTTT)5	PERFECT	AGAAGGGAGCAGTGATGGAC	TCAGTTGAGACCTCGTTGCT	YES		5	290	310	3
EM-110	(TTA)6,(TTA)5	COMPOUND	TGCTCTGTTCGCACTTTCTG	TTCCCTCTATCACCTACAACAAAT	YES		3	290	311	3
EM-111	(TCTTT)5	PERFECT	CAGGGTGCTGAGGAAAGGG	TCTCGACCGACACGATGCT	YES		2	1000	310
EM-112	(ATC)5,(AAT)8	COMPOUND	TGTAAGTAACTGCCGTTGGTG	ATTAGCCTTCTGTTGCTGTCT	NO		0			5
EM-113	(CAC)8	PERFECT	GCGAAGTATTATGCAGATGGG	GCTTCACTAGAACAACAGCCAC	YES		5	160	179	c
EM-114	(TGA)6	PERFECT	ATAGAAGCATGTGCCCTCCAC	TCCACGTCCAGATTCATAGCA	YES		3	600	189	c
EM-115	(ATG)6	PERFECT	GAAGAAAGCAGCAACAGCAC	TAAATAACACCAAGCGGAGC	YES		2	200	201	c
EM-116	(AAAT)5	PERFECT	TTGATGCTGCTGCCTGAGAT	CAGGGATACTCAAACAAACCATAA	YES	2	3	160	165	3
EM-117	(AG)20	PERFECT	GCCCTCTGTGCCGTTTACTC	TCTTCTTGTTGTTGCCGTTG	NO		0		173	5
EM-118	(GA)11	PERFECT	CAACGGCAACAACAAGAAGA	AACACTTGAAACGACGGAGG	YES		6	150	153	5
EM-119	(AAT)9	PERFECT	CAGATGACTTAGTTGTTGGCATTA	TCGCCAGTCACATCATCAAC	YES		5	150	287	c
EM-120	(CTT)6	PERFECT	TTTAGCGACCCTGAAACCCA	TGAAGGCATCTTTGTCGTTG	YES		5	140	144	c
EM-121	(TC)28	PERFECT	TTTTGCAGTGTCAGGGTTAT	ATATGGTCAAATTGGGCTGT	NO		0		267	5
EM-122	(GAT)7	PERFECT	CACAGCCCAATTTGACCATA	GTTATTGTTACTGGGATTGTGA	YES	2	6	160	158	5
EM-123	(CT)16	PERFECT	ACGACACTCCCTCTTCTTCC	CTCCTCCAAGGTCAAATAAGC	NO		0		279	5
EM-124	(ATC)6,(CAA)5,(CAT)5	COMPOUND	ATCACTCAAGTGTCCGAGGTG	AAGATGGAGGAGGGTTTGG	YES		5	580		c
EM-125	(ATG)6	PERFECT	GAGACAGGGATTACCGTAGGA	GAGACACTGCGAGGTGAGGG	YES		4	580	355	c
EM-126	(ATATC)5	PERFECT	CAGCAACAACAGGGAGGAAC	AGGGCAACTCGTACTTAACCAT	YES		7	290	297	3
EM-127	(ATA)7	PERFECT	GATTTCCGCTGCTGGTG	AACTCATATCTGTTATGCACGAAG	YES		5	230	220	3
EM-128	(CAC)6	PERFECT	GCAGGAGGTTGGGCTTGTT	TGCGGGATTATGAGTAGGC	YES		3	290	292	c
EM-129	(CTT)10	PERFECT	CTTCCACTCTTCGGAAACAA	AGTCATTTGGTTTGGCTGGT	YES		0	280	302	5
EM-130	(AAT)8	PERFECT	TTCTTTGCTTGGTGCTTCCG	ATTTAGGGTGTTTGGCTTCG	NO		0		301	5
EM-131	(CAA)6	PERFECT	GTAGACGATCCTCCCTCCG	GTCGGGTAGTGAGAAGAATAAGC	NO		0		201	c
EM-132	(TA)26	PERFECT	GTGAATTTCTGCCATTTGGG	CACCGTTGACTTATTTATCAGGAG	YES		3	340	349	3
EM-133	(AG)52	PERFECT	ATGGTGATGGAAGTTGTAATGT	GCTTTTATGGCGTTGTCTATGT	NO		0		313
EM-134	(AGA)5,(GTG)7	COMPOUND	AGAAACAACAATAACACCCATCAG	TGCCTCCTTATGTACTGTGCTTC	YES		4	280		5
EM-135	(AG)9	PERFECT	GCCCTATCTCACTGTTTCTCA	CTCAATCTCCTTCAGCCTCTT	YES		3	400	270	5
EM-136	(GA)20	PERFECT	CCCTCCGTGCCGTTTACTCT	TTCCCTCTGATGGGTGTTATTGT	NO		0		226	c
EM-137	(AGA)5,(GTG)7	COMPOUND	AAACAACAATAACACCCATCAG	TGCCTCCTTATGTACTGTGCT	YES		3	260	265	3
EM-138	(AGA)5,(GTG)7	COMPOUND	AGAAACAACAATAACACCCATCAG	TGCCTCCTTATGTACTGTGCT	YES		4	260	267	c
EM-139	(GAA)6	PERFECT	AAGAAGATAAGGTTGAGGAGGAA	CAACAAATGCCAGAACTACAAA	YES		6	230	227	c
EM-140	(TAGTAA)8	PERFECT	TACACGCGGACAGATTTAGC	AAGTCGTTTGAATGTGAGGC	YES		6	220	244	5
EM-141	(GAA)7	PERFECT	AGAACTCAGAACCGAAACGC	TGTGGTGGATCTTGGTAGGC	YES		6	200	194	5
EM-142	(CAG)6	PERFECT	GAACCTTCCAGGACAAACTCG	CGTCTTCCTGCTCGTAATCG	YES	3	6	240	253	c
EM-143	(CAA)9	PERFECT	TGGATTTGTAGCCCAGTTTC	ACGCCTTTGAAGTTGTGATT	YES		5	80	102	c
EM-144	(TCA)6	PERFECT	AGCAGTAACAGTAGCAGCAGGTT	GTATTCACGCCAGCAAATGA	YES		4	200	204	c
EM-145	(CAT)5,(TC)10	COMPOUND	GCTGGCGTGAATACAGTGAT	GCTCATGTAAAGGGAAGAAGAATA	YES		4	150	156	3
EM-146	(CAC)6	PERFECT	TATCATTCCCTTCACCCTTAG	GCCGCTATCTCCTCCTCTAT	YES		3	1000	287	c
EM-147	(ATG)6	PERFECT	CCTACTGGCGGTGAGGATAAT	TTGGGATTTGGTTGTTGAGG	YES		3	200	205	c
EM-148	(AT)33	PERFECT	CTAATCTACCCATCACCTAAAGC	AAACAACCCAAGCACCTCTA	YES		4	360	397	3
EM-149	(CCT)6	PERFECT	CTGGTAACTGCCGACACGC	CTTGGTCTTCCCGAACTGG	YES		2	190	192	c
EM-150	(AAT)6	PERFECT	CTGAGAACGATGCCTGTAAGT	TAGATACACCCAAGCCAAAGT	YES	2	3	300	293	3
EM-151	(GAT)8	PERFECT	ACCATTGATGCGGAGGGAC	CCTGCCTTCGCTGTTCCAT	YES		3	800	235	c
EM-152	(AGC)6	PERFECT	GGCGACAAAGACAAGAAGGAA	GCCACCACCATAGCCATACC	YES	2	3	160	171	c
EM-153	(TTACTA)8	PERFECT	TGGGCACCTGACAGACAAGA	TACACGCGGACAGATTTAGC	NO		0		381	3
EM-154	(GA)10	PERFECT	TGAGTGAGCGAGTGAAACTACAT	AACCTGCTGTAAGGCATCTC	YES		5	70	84	5
EM-155	(TTACTA)8	PERFECT	GCAGATGGATTGAGGCATTG	CACGCGGACAGATTTAGCAG	YES		3	340	348	3
EM-156	(GAA)9	PERFECT	GATTACCTTGACGAGGATGAG	CACGCTGAGTTGAGTGAGTT	YES		3	330	351	c
EM-157	(ATA)6	PERFECT	CCTCTACGACCACTACCGC	CACGAACAGGATGCTCCAC	YES		5	340	354	3
EM-158	(ATG)6	PERFECT	GAAGAAAGCAGCAACAGCAC	TAAATAACACCAAGCGGAGC	YES		0	210	201	c
EM-159	(TGA)6	PERFECT	TTGTTACGGAAATTGAAGGACG	TACTGCACAGAAGGAGCCATG	YES		5	290	277	3
EM-160	(TA)5,(TA)8	COMPOUND	CCACCAACTGTGCTACCATTA	AATCCATTTCCACCTCATACAA	NO		0		219	3
EE-1	(CT)7	PERFECT	TCTCCCACCTTCCTTTCCA	GGGTTCGTCGTCAGCCATT	NO		0		105	5
EE-2	(TA)7	PERFECT	ACTTGGCATACTCGTGACCT	ATGAATATCGGCATCCTTGT	YES		0	470	309	3
EE-3	(CAG)5	PERFECT	TTTCGGTGAATGATGGAGG	ACGCTTCCTATCTGCGACTT	YES		2	180	185	c
EE-4	(TCC)5	PERFECT	GCTGGTCCGAGCACTTTATG	GGATTGCGGAACAAACTTGA	YES		0	190	196	c
EE-5	(ACC)5	PERFECT	CAAATGGGTTCAACAACTTCA	ATCATTGTCCACGTCAGCAT	YES		2	100	123	c
EE-6	(CAA)5	PERFECT	AACTTCCTCCTCCTTCACCA	TTCCGCTTTCATATCATCGT	NO		0		202	5
EE-7	(AGA)5	PERFECT	TTGGTATCTTAGGGTTCTTACTTTC	ATCGCAAACCGCTATCCTT	NO		0		215	c
EE-8	(CTC)5	PERFECT	CTTCAGCACCATCCCTACCT	TGTTGTAGGTTGAAGGTGGC	YES		3	150	138	5
EE-9	(CAG)5	PERFECT	ACCCTGCCTCAAAGTAATCC	ACACTCTGGACCCTCGTTTG	YES		5	240	280	c
EE-10	(TGA)5	PERFECT	GGCCCGAGACCTCAGCTATT	TGATGCTTCCTTGCGTGTTT	YES		2	700	281	c
EE-11	(CTT)5	PERFECT	GTAATGGACACCTCGACACTC	GATTTGTTCTCAGAGGGTTTG	YES		3	160	167	c
EE-12	(AAC)5	PERFECT	CTTAGATAACCCGAATTGCTT	GAAAGTGAGTTCCTAACCGTAC	YES		4	120	129	5
EE-13	(CAT)5	PERFECT	TGAACCCAAGGGACTAGACAG	TTCACCATTATTGCCACCAG	YES		3	210	217	c
EE-14	(TC)7	PERFECT	ACTCAGTATCTTAGGGAGGGACA	TTCACCATTATTGCCACCAG	YES		0	450	172	3
EE-15	(CAC)5	PERFECT	CGGCCACAACCATTATTCTA	GGAGAATGAAACCCAGAAGG	YES		2	320	331	5
EE-16	(TGC)5	PERFECT	ATGGGACCACGAACATTTGA	GAGCACGTTCAAGCACTCATT	YES	3	4	450	218	c
EE-17	(TCT)5	PERFECT	ACCACAAATCGCCATAACCA	GTCGTCTACCACCACCTGCA	YES		3	200	199	c
EE-18	(TCT)5	PERFECT	TCATCATCACCAGCATCAAACG	TATTCCAGTCTCGCCGCTTT	YES		3	160	166	c
EE-19	(TAT)5	PERFECT	ACAGCACCAAGGCAAAGAGG	AAATCGGTCCCAGGTCTCGT	YES		7	230	227	5
EE-20	(CTT)5	PERFECT	CTCTTGTAATGGTTATGGCACT	CAAACCTGCTTCAGTTCTATCT	YES		3	1100	368	c
EE-21	(ATC)5	PERFECT	GCGTGACTTTAAGCAGTATCTC	ATGCCAACTGATGAAATAGGAC	NO		0		314	c
EE-22	(AG)7	PERFECT	AAGGTAAAGAAGAAGCGGAAAG	TTTCCCACTCCAGAATCACC	YES	2	6	100	112	5
EE-23	(GAA)5	PERFECT	CTCCAGGGTGCTCCAAACG	GCGTCAACACCGCATAGGA	YES		4	190	191	5
EE-24	(CTT)5	PERFECT	GGTTTCTGTGCCACTTTGTT	AGAGTGAACCGATTGAGGC	YES		4	450	406	c
EE-25	(AAG)5	PERFECT	AAGGATAATAAGGTTGGTGGTG	ACTGCTTCTGGAGGTTTGAC	YES		7	180	178	c
EE-26	(ATC)5	PERFECT	GGAAGCGAGGACTATAACCG	GAAGCACTCGGAAAGGGTTA	YES		6	420	487	c
EE-27	(ACG)5	PERFECT	TGTCACATCTTCGAGGAGGC	CATCTTCTCAAACGGCATCA	YES		3	220	208	5
EE-28	(ACC)5	PERFECT	ACAGCAAACGGAGCAACCA	CGAATACCTGAACGGGAAGAA	YES		4	230	232	c
EE-29	(GAA)5	PERFECT	TTGAGGAGGCTGAGAAAGAG	ATCCTCACCAACTTCGCTAT	YES		4	130	140	c
EE-30	(AG)8	PERFECT	AGGAAAGGAGGCAAAGGGAT	GGAAGTGAAGGAGGGTGGTG	YES		5	150	150	c
EE-31	(ACA)5	PERFECT	CAACTGGTCCCAATAATCCC	GCTATGCCTCCTTCTACAAAA	YES		5	135	135	c
EE-32	(AAG)5	PERFECT	AAGAAGAGTAGTAGGTAGCAGGGTT	AAGCTGGTCAAATTATCCTCACT	YES		0	120	119	c
EE-33	(AGA)5	PERFECT	GCCTCATATTGGGCTTGTTT	CAAGGTCCCATTAACTTTGC	YES		4	100	90	c
EE-34	(AAG)5	PERFECT	GAGCAGTAGCCAGCACCACC	TACCCTGTTACTGTCACCTTCTGC	YES		2	250	177	c
EE-35	(TCC)5	PERFECT	GCATTCGCCGTCCTCACT	TGAGAATCGCCGAGAACG	YES		5	180	191	5
EE-36	(TC)7	PERFECT	AGGACGAGTGCCCTTGCTAC	TTGAGCTTCCATGACGAGCA	YES		6	230	373	3
EE-37	(CTC)5	PERFECT	TACATCATTGGCATGGCTAC	TTCTACCAGACCTCCCTTCC	YES		2	1000	256	c
EE-38	(CTC)5	PERFECT	CTCCTCTACCTCCTGAATGG	GCAGCAACATAGGCATAAGG	YES		5	150	147	c
EE-39	(TCT)5	PERFECT	AGGCTACCTGGTGTTGGAGT	GATACTCTTCGGTAGGTGGC	YES		3	110	119	c
EE-40	(CAT)5	PERFECT	AAGTATTGCTTTGAGCCTTGTC	TTCTGACCCATTTCAATATCTG	YES		5	130	135	c
EE-41	(TGT)5	PERFECT	GTGCTGCTGTTGATGGAGAT	GTTTGAAGCCGCTGAGAATA	NO		0		134	c
EE-42	(AAG)5	PERFECT	AGGATAATTTGTTGAAAGGTGGTAG	CCAAGTTCTAAGCATAGGCACA	YES		5	230	227	c
EE-43	(CCA)5	PERFECT	CTCCCATCCTGACCACCATC	GGGTAGCGGTGAAGACGAAG	YES		8	160	175	c
EE-44	(AGC)5	PERFECT	TCTACTTTCGCCTTCAGCAT	GACTTGACGGCAACAACTGA	NO		0		501	c
EE-45	(GAT)5	PERFECT	CTGAAATGGTAAATTGTCCTCCTA	ACTGGATGTGAACCTGGAAAT	YES		0	2000	274	c
EE-46	(CTT)5	PERFECT	ACCAACTCACCGACACCACC	CCCATCCACCTGTGAAGAGC	YES		7	500	278	c
EE-47	(TCG)5	PERFECT	ACCTTAGTCAACACCAACCCAA	AGAACCATGCAGCCGAGAAA	YES		6	450	191	c
EE-48	(GAT)5	PERFECT	GCAGGATGCTAATGGAAGAA	GGATTATAGGGAGGGTCAAG	YES		4	210	198	c
EE-49	(ATT)5	PERFECT	AAAGCGGGCTATGCTGAAAC	CAATGCCACTGAGCTTACACCT	YES		4	100	97	3
EE-50	(AAC)5	PERFECT	ATTGGGTCTTGTGAGATTGCC	TTGCACCTTGCTTCCGTTTT	YES		0	110	117	c
EE-51	(GCA)5	PERFECT	GGGAGGTTTGGGATCAACT	GACCTGCTGGTTCGGATAA	YES		4	160	172	c
EE-52	(GAA)5	PERFECT	CGTAGCCCTGAGCCAAGA	TTCCCTCTTCAGTTTCATCTTT	YES		2	170	189	c
EE-53	(CCA)5	PERFECT	ACCGCCTCATAACCTTCG	GGAGGGTTTGGGACGAGA	YES		4	290	291	c
EE-54	(GCC)5	PERFECT	GGGAGCGTAGTGTTGTTTAGTG	CCAGGATGAGCAGGGTTCT	YES		3	250	291	c
EE-55	(CCT)5	PERFECT	ATGTTCACGCTTGTGGGACT	GGCTTCTTGTGATTTGTGGC	YES		2	330	350	c
EE-56	(GTG)5	PERFECT	ATTCTGGTCAATCAACGGTGTC	CAATAACAGTCATCCCTTCTTCC	YES		0	230	231	c
EE-57	(TCA)5	PERFECT	CATCATCTTCTCAGCGGTTAC	CAAAGTTACTACTATTAGGCACCAC	YES		0	230	226	c
EE-58	(TC)7	PERFECT	CTGTGGAACCCTATTGCTGT	CTTGTCTTCAACTTCGGTGG	YES		0	370	351	3
EE-59	(GAG)5	PERFECT	TCCGAGAAGGCTGAAATGTA	AAAGAACTCGGGAAAGGAAT	YES		0	210	207	c
EE-60	(TA)7	PERFECT	AGGATACATGGCATTGGAAA	GCCTTCTCAGGTGCTATTTT	YES		6	210	217	5
EE-61	(TC)7	PERFECT	ATCTTCCTTCCGCTCGTTC	GAGGACCAGAATGCTGAGAAG	YES	2	4	160	162	5
EE-62	(CTT)5	PERFECT	CTGTTGCACATATCATTTCCCTT	GGCACCAGGAAGCATAGAAG	NO		0		286	c
EE-63	(ATC)5	PERFECT	TATTAGCCGCAACAACTACAT	AGGGAAGGACGTGAAGATAA	YES		0	110	118	5
EE-64	(CGG)5	PERFECT	GTGCTATTATCTCCGACTTCATTC	GTGCTTTGACCGCAGATTTT	YES		2	1200	291	c
EE-65	(TCA)5	PERFECT	CCAAACTTGTTCTACGACGAT	GTTATTTGGGAACAGTGGATTA	YES		2	290	303	c
EE-66	(AAG)5	PERFECT	TGTCCTCCTGGATGCTCTT	CCAAAGCCAGATGAACCAG	YES		4	180	196	c
EE-67	(TC)5,(AG)7	COMPOUND	CTACCACCGTAACCCTCCTC	TGGTGAGGATGAACATACGG	YES		5	360	395	5
EE-68	(CCG)5	PERFECT	ATGCCGTATGTTCATCCTCAC	GGTAGTTCTCGTCCATCCAAT	YES		3	230	232	c
EE-69	(AG)7	PERFECT	CAAGGTCATCGTCGTCATTT	GAATCTCGGACCAAACAAGC	YES		5	250	189	5
EE-70	(GT)6	PERFECT	GGAGGTGATTCTGGGATAGG	CGACCGATTTAGTCAAGTGC	YES		0	290	286	c
EE-71	(TA)5,(AT)5	COMPOUND	CATCCCTTCAGGACTCTTCT	CATATTCACAGGGCCTAACC	YES		9	200	123	3
EE-72	(TAC)5	PERFECT	GGGCTGGCTATGTTGGTTTA	TACCCTGGCATTCTGCTGTT	YES		4	500	295	c
EE-73	(TG)8	PERFECT	GTTGGAGCAGGGCATCAGTT	AATCCAGCCACAAACATCAA	YES	2	5	200	207	3
EE-74	(AGG)5	PERFECT	CTGCGTTACAGGCTATTGGA	AAGCCCGTCTTCATCATTTC	YES		2	700	326	c
EE-75	(GAA)5	PERFECT	TTTCGCTCTGAACCTGTTTG	CTTCCACCATCTCCACTTGC	NO		0		242	5
EE-76	(ATA)5	PERFECT	AGATAAGAGGAGACCCAGCAT	GAAATGCGGGATCTTGAGC	YES		3	240	259	c
EE-77	(AAG)5	PERFECT	GGAGCGACTTGACTTCTACGA	ACTACAGCCATTTCGTCAGC	YES		3	350	201	c
EE-78	(AAG)5	PERFECT	GCAGTGGAGGATCATAAATCAG	GCTTATTCGGCATCCTTACTTT	YES		4	230	239	c
EE-79	(GGT)5	PERFECT	AAGATGATGAGGTGGAACAAG	CAGTTCTGTGGCGAGTGTCTT	YES		4	230	159	c
EE-80	(GAT)5	PERFECT	CAGTCCCAACATCCACCATAC	CTCACGCTCAATGTCATCTCC	YES		2	700	303	c
EE-81	(TAT)5	PERFECT	ATCAGTTGTGAGATTGAAGGGTC	CAAAGGTGCATAGATAGATAAAGCT	YES		3	270	270	c
EE-82	(TCA)5	PERFECT	CCCTTCTGCTACTACTCTAACACC	AAGGTTAGGGTTCTGGTTGG	YES		3	110	110	c
EE-83	(GGA)5	PERFECT	TGGGAGGGAACAAGAAAGAT	GCAGTAATGGCGGAGAAGAT	YES		3	340	367	c
EE-84	(AG)8	PERFECT	CAGGGTGCTGAGGAAAGGG	TCTCGACCGACACGATGCT	YES		4	700	674	c
EE-85	(AGA)5	PERFECT	CTTTCATTCGGTGGAAGAGT	GAAGACGGTGATGGAGGATA	YES		5	230	247	5
EE-86	(ATC)5	PERFECT	TGTAAGTAACTGCCGTTGGTG	GTAGGGAGCATGAGGTGATTG	YES		3	210	213	5
EE-87	(AAT)8	PERFECT	ATCACCTCATGCTCCCTACTTT	ATTAGCCTTCTGTTGCTGTCT	NO		0		325	5
EE-88	(GCC)15	PERFECT	AAGATGGCTTCACGAAGGAT	CAGTCAGGATGGGAGGCAAA	YES		0	330	343	c
EE-89	(GAA)15	PERFECT	CCTTCACAATCCCACCAGAG	GAAAGGCGATCATTCAAACG	YES		3	330	331	5
EE-90	(TGA)15	PERFECT	GTCCAGGTCTTCTTGTTTCCA	AGAAGTGGTGGGCATAGTCAG	YES		3	1000	268	c
EE-91	(CAA)15	PERFECT	GTCTTGGCAGTTGATGATAGTGT	GTAAATCATAGCCACTCATCCC	YES		2	1200	391	c
EE-92	(AAT)5	PERFECT	CAACGGCAACAACAAGAAGA	TCAGGCTTAGCGGAACACTT	YES		6	160	168	c
EE-93	(CAG)5	PERFECT	ACCGTTTCAACACCACCCAT	AAATCACCAATCCTGCTCCT	YES		2	240	272	c
EE-94	(GAT)5	PERFECT	CTTACCTTCTCATTGCGTCTC	ATGGCAGAAAGGAAAGATACAA	NO		0		452	c
EE-95	(CAC)5	PERFECT	CCTCCATGTCAACAACAATCT	TAAGGCACGTAGGTGTAAGGA	YES	2	2	250	305	c
EE-96	(GTC)5	PERFECT	GAGGTGGAGACTCGGCTTAC	CGCACCCAAATCCAAAGTA	YES		5	500	273	c
EE-97	(GCC)5	PERFECT	AGATGGCTTCACGAAGGATT	AAACCCTCCTCGAATCTCAC	YES		4	330	325	c
EE-98	(AGG)5	PERFECT	TACTGCGTTACAGGCTATTGG	GAGTTCTAAGCCCGTCTTCAT	YES		3	340	335	c
EE-99	(TCT)5	PERFECT	CAGGTGGAACTACGCATTCA	GACCCTTCAGAGTTCACATCAC	YES		2	389	389	c
EE-100	(CCA)5	PERFECT	GTTCACCCTGCTCCCTACATT	TCCTCATACCCAAGAGTGCTA	NO		0		200	c
EE-101	(AGA)5,(CAG)5	COMPOUND	GGAGGAGTGTACGGAGGAGA	GCAGTAATGGCGGAGAAGAT	YES		0	230	230	c
EE-102	(CAT)5	PERFECT	GGAGGATCATTGTGAATGTAGC	CCCTTCATAGAACATAGATAACCC	YES		5	500	238	c
EE-103	(GGT)5	PERFECT	TCACGACGACAAACTCCCTG	TGAATCCCATATCATCATCACTCT	YES		2	700	284	c
EE-104	(GGT)5	PERFECT	ATAGCCAGCGGTGGAGGA	CTCATAAGGAGTCGCCAACGT	YES		2	360	280	5
EE-105	(TTC)5	PERFECT	GACAGGCTTCTGGTTGTTGAG	GCACATAAGAGCCAAACCAAA	YES		2	230	264	c
EE-106	(AAC)5	PERFECT	AGGTGGAAGAAGGAAGCAAA	ACCATTCACGAATCATAGCG	YES		8	100	114	c
EE-107	(CAC)5	PERFECT	ATTGTGGAACCCAACAAGGT	CCATAAGACCACCATCAGCA	YES		4	150	159	c
EE-108	(ATA)5	PERFECT	TTTAACAAGGGAAGGGAACTT	CAGAGGCTTACTTGGTTGGAT	YES		2	340	346	5
EE-109	(ATC)5	PERFECT	CCACTGGAATGGCACGAC	TCTCCAACCTGAAGATTTCG	YES		3	200	198	c
EE-110	(GGC)5	PERFECT	ATAAAGCCATGTTCCTCTGACA	ATCTTCTTGGACAAAGCAACG	NO		0		201	c
EE-111	(ATC)5	PERFECT	GTTGGTTCAATAATCTTTAGGGATC	AGCATTTGTTTGCGTGCTTC	YES		0	340	343	c
EE-112	(CCA)5	PERFECT	TTCACCCTGCTCCCTACATT	CCTCATACCCAAGAGTGCTAAA	YES		3		198	c
EE-113	(AAT)5	PERFECT	CCTTGTCCCTATCCATGTTAC	GCTTGTGAGGTGGCTTTCTAT	YES		2	290	292	c
EE-114	(CAC)5	PERFECT	ATTCGGCACGAGGATTAGTT	GAAGAAGGTTGGAGGAATAAGAA	YES		4	290	285	c
EE-115	(TGA)5	PERFECT	TTGTTTCGGAGAAGCCAGGTA	GCTGCCTTCTTATCCTCCTCTG	YES		2	700	223	c
EE-116	(TAC)5	PERFECT	GCTATTAACTATGTGAAGGTGCTT	GTGGTGGTGACATTAAGATGC	YES		3	290	308	c
EE-117	(ACA)5	PERFECT	CACTAAGGTGTACTATGATGGTGGTT	CTTGAACGACACTCTGGGCTAC	YES		3	340	231	c
EE-118	(TA)6,(AAT)5	COMPOUND	ACCACCACTCCACTACTTGTCA	TGGAATCAGACATACCTCCATTA	YES		7	340	320	3
EE-119	(CCA)5	PERFECT	CACCGCCATACAAGTATCAGT	TCCTCATACCCAAGAGTGCTA	YES		3	110	112	3
EE-120	(TGA)5	PERFECT	GTTTCGGAGAAGCCAGGTA	ATCCTCCTCTGTCTCATCACC	YES		3	700	210	c
EE-121	(CCA)5	PERFECT	CACCGCCATACAAGTATCAGT	TCCTCATACCCAAGAGTGCTA	YES		2	110	112	c
EE-122	(ATT)5	PERFECT	ACCCTGAATACAATGTGGCTAA	ATGCGATGATGAACAATGAGT	YES		3	550	308	3
EE-123	(ATC)5	PERFECT	AGGCTGCTGTAACTGGGAAAG	CTCCAATTCTCACTCACCGTTT	YES	2	5	230	235	c
EE-124	(AAT)5	PERFECT	GGGGTTACTCACAAAGGGTT	CGGTACAAGTTCTTGGCACA	YES		5	180	192	c
EE-125	(ACC)5	PERFECT	AAAGTGATGTCCTCGACGATT	ACCAAAGCCACAAGTGTTCTC	YES	2	5	230	239	c
EE-126	(GGT)5	PERFECT	CTTCACGACGACAAACTCCCT	AGCTGAATCCCATATCATCATCAC	YES		4	700	290	c
EE-127	(CAA)5	PERFECT	CACTTCTACGGTGATGTTCCC	CTTCGTCTTCAGCCCTCACA	YES		4	80	89	c
EE-128	(TTC)5	PERFECT	CCCCTCTTACAACTCCCAAAT	CCAACAGGTCGGAATGAAAGT	YES		4	240	241	c
EE-129	(TAA)5	PERFECT	ATTATGGCTAAGTCCTACTATCTTG	CAACAACAGTTAAGTACCCTTCC	YES		0	170	178	c
EE-130	(GAA)5	PERFECT	GCCATTATCAACCAATTTCAC	ATGATGCCTGTTATTTCTTCG	NO		0		238	5
						55	867

## Sheet: Sheet2
								1
								2
								1
								2
								3
								5
								2
								3
								4
								3
								1
								2
								4
								3
								3
								7
								3
								6
								4
								4
								7
								6
								3
								4
								4
								5
								5
								1
								4
								2
								5
								6
								2
								5
								3
								5
								5
								8
								1
								7
								6
								4
								4
								1
								4
								2
								4
								3
								2
								1
								1
								1
								1
								6
								4
								1
								2
								2
								4
								5
								3
								5
								1
								9
								4
								5
								2
								3
								3
								4
								4
								2
								3
								3
								3
								4
								5
								3
								1
								3
								3
								2
								6
								2
								2
								5
								4
								3
								2
								1
								5
								2
								2
								2
								8
								4
								2
								3
								1
								3
								2
								4
								2
								3
								3
								7
								3
								3
								2
								3
								5
								5
								5
								4
								4
								4
								1
